# Supplementary material for: Probiotic Lactobacillus reuteri Y7 Protects Against Blue Light–Induced Retinal Degeneration via Antioxidant Defense, Anti-Inflammatory Action, and Gut–Retina Axis Modulation
Source: Antioxidants (Basel). 2025 Nov 27;14(12):1428. doi: 10.3390/antiox14121428 (PMC12729536; doi:10.3390/antiox14121428)
Supplement: Supplementary file 1 [file antioxidants-14-01428-s001.zip]

Archive with 1 entries (1 files):
- antioxidants-3880765-supplementary.pdf
